# Supplementary material for: Donor monocyte–derived macrophages promote human acute graft-versus-host disease
Source: J Clin Invest. 2020 Jul 27;130(9):4574–86. doi: 10.1172/JCI133909 (PMC7456218; doi:10.1172/JCI133909)
Supplement: Supplemental Table 3 [file jci-130-133909-s032.xlsx]

## Sheet: Sheet1
Gene Name	Accession #	FOLD change	unpaired t test	FDR
SPP1	NM_000582.2	57560.5	3.806e-05	0.01
CXCL5	NM_002994.3	32621.7	4.02e-06	0.01
MRC1	NM_002438.2	20228.2	2.07e-05	0.01
C1QB	NM_000491.3	5517.83	4.65e-06	0.01
C1QA	NM_015991.2	3492.8	0.00097535	0.04
IL7R	NM_002185.2	2207.96	1.976e-05	0.01
CCL18	NM_002988.2	851.89	0.00060316	0.03
PLAU	NM_002658.2	719.86	1.719e-05	0.01
CD276	NM_001024736.1	542.48	0.00147111	0.05
FCGR2B	NM_001002273.1	455.42	0.00024152	0.02
CCR5	NM_000579.1	307.81	0.00112251	0.05
CD274	NM_014143.3	238.13	0.00011458	0.01
CD209	NM_021155.2	236.7	0.00039291	0.02
IL21R	NM_021798.2	211.13	1.486e-05	0.01
PPBP	NM_002704.2	198.15	2.427e-05	0.01
CD59	NM_000611.4	194.5	0.0006932	0.03
DUSP4	NM_057158.2	153.69	0.00032783	0.02
SLC2A1	NM_006516.2	117.14	1.652e-05	0.01
PPARG	NM_015869.3	114.22	0.00026817	0.02
CD81	NM_004356.3	102.4	0.00023816	0.02
MSR1	NM_002445.3	80.61	0.00050866	0.03
C3	NM_000064.2	73.53	0.00010677	0.01
IL2RG	NM_000206.1	67.89	0.00013538	0.01
TFRC	NM_003234.1	65.94	0.00075154	0.04
PPM1N	NM_001080401.1	65.18	6.566e-05	0.01
NT5E	NM_002526.2	60.67	8.918e-05	0.01
STAT4	NM_003151.2	60.33	0.00085713	0.04
IRAK2	NM_001570.3	59.61	0.00126533	0.05
MIF	NM_002415.1	55.47	6.635e-05	0.01
ETS1	NM_005238.3	53.56	8.995e-05	0.01
SOCS1	NM_003745.1	47.35	0.00057871	0.03
MS4A1	NM_152866.2	47.28	0.00014851	0.01
SLAMF1	NM_003037.2	40.49	0.00011195	0.01
ADA	NM_000022.2	38.32	0.00032102	0.02
TMEM14A	NM_014051.3	37.82	0.00076013	0.04
LILRB5	NM_001081442.1	36.68	0.00044959	0.03
C1S	NM_001734.2	35.94	7.465e-05	0.01
MUC1	NM_001018017.1	33.16	0.00072559	0.04
TIGIT	NM_173799.2	31.85	0.00109642	0.05
BCAP31	NM_005745.7	30.51	0.00010777	0.01
TRAF4	NM_004295.2	27.55	0.00025718	0.02
HLA-DRA	NM_019111.3	26.06	0.00027739	0.02
SLAMF6	NM_001184714.1	25.18	9.17e-05	0.01
GPI	NM_000175.2	24.85	0.00093032	0.04
C19orf59	NM_174918.2	24.31	0.00014867	0.01
IKZF2	NM_016260.2	23.15	0.00020791	0.02
CD82	NM_002231.3	22.4	0.00112621	0.05
SRC	NM_005417.3	21.9	1.721e-05	0.01
CD79A	NM_001783.3	20.38	0.00130898	0.05
CD3E	NM_000733.2	20.29	0.00024095	0.02
LITAF	NM_004862.3	19.32	9.738e-05	0.01
TNFRSF13C	NM_052945.3	19.29	0.0005934	0.03
IL1RN	NM_000577.3	18.99	0.00016863	0.02
SLAMF7	NM_021181.3	18.5	0.00150937	0.05
TBX21	NM_013351.1	17.05	0.00021485	0.02
ICAM1	NM_000201.2	16.69	0.00031065	0.02
CTSC	NM_001814.4	16.34	0.00083751	0.04
PDGFB	NM_033016.2	16.31	0.00013102	0.01
B2M	NM_004048.2	15.29	0.00075811	0.04
GFI1	NM_005263.2	14.78	0.00094342	0.04
ITGA5	NM_002205.2	14.72	0.00034697	0.02
ICOSLG	NM_015259.4	14.64	0.00044399	0.03
CTNNB1	NM_001098210.1	14.36	0.00085809	0.04
ITGB1	NM_033666.2	13.93	1.946e-05	0.01
APP	NM_000484.3	13.81	0.00068044	0.03
CXCR4	NM_003467.2	13.64	0.00136262	0.05
ITGAM	NM_000632.3	13.64	0.00010132	0.01
MR1	NM_001531.2	12.84	0.00149594	0.05
CLNK	NM_052964.2	12.77	0.00148354	0.05
CD74	NM_001025159.1	12.22	0.00020719	0.02
IL1RL2	NM_003854.2	11.61	0.00111494	0.05
SMAD5	NM_005903.5	11.35	0.00035974	0.02
CD46	NM_172350.1	10.52	0.00011267	0.01
CD58	NM_001779.2	10.38	1.783e-05	0.01
FCGR2A	NM_021642.3	10.38	0.00046963	0.03
ABL1	NM_005157.3	10.07	0.00026134	0.02
GZMA	NM_006144.2	9.8	0.00117361	0.05
PSMB8	NM_004159.4	9.78	0.00012566	0.01
HLA-B	NM_005514.6	9.6	0.00083539	0.04
BST2	NM_004335.2	9.34	0.00055666	0.03
PSMD7	NM_002811.3	9.22	0.00014506	0.01
SYK	NM_003177.3	8.94	8.245e-05	0.01
HLA-DMA	NM_006120.3	8.92	1.04e-05	0.01
IL1RAP	NM_002182.2	8.85	0.00148928	0.05
FCGRT	NM_004107.4	8.82	0.00067541	0.03
sCTLA4	NM_001037631.1	8.63	0.00154265	0.05
FCER1G	NM_004106.1	8.59	0.00126419	0.05
IL13RA1	NM_001560.2	8.55	0.00090495	0.04
CLEC7A	NM_197954.2	8.24	0.00094016	0.04
SKI	NM_003036.2	8.18	0.00035993	0.02
KIR3DL2	NM_006737.2	7.78	0.00134656	0.05
TLR1	NM_003263.3	7.52	3.605e-05	0.01
TOLLIP	NM_019009.2	7.34	7.62e-06	0.01
RAF1	NM_002880.2	7.12	7.714e-05	0.01
HLA-DMB	NM_002118.3	7.06	0.00134929	0.05
RELA	NM_021975.2	6.96	6.06e-06	0.01
STAT3	NM_139276.2	6.8	1.412e-05	0.01
CFI	NM_000204.3	6.52	0.00089726	0.04
C14orf166	NM_016039.2	6.51	0.00039464	0.02
PTAFR	NM_000952.3	6.44	0.00032252	0.02
MAPK1	NM_138957.2	6.33	6.303e-05	0.01
MASP2	NM_139208.1	6.29	0.00081527	0.04
TICAM1	NM_014261.1	6.25	0.00012371	0.01
CD45R0	NM_080921.3	6.15	0.00064378	0.03
ICAM2	NM_000873.3	5.7	0.00070769	0.04
PSMB9	NM_002800.4	5.5	0.00139652	0.05
ABCB1	NM_000927.3	5.46	0.00159363	0.05
TNFRSF1B	NM_001066.2	5.34	0.00059173	0.03
ARHGDIB	NM_001175.4	5.26	0.00118539	0.05
ILF3	NM_001137673.1	5.05	5.489e-05	0.01
RELB	NM_006509.2	4.69	0.00019085	0.02
JAK1	NM_002227.1	4.59	6.509e-05	0.01
TGFBR2	NM_001024847.1	3.9	0.00146256	0.05
CASP2	NM_032982.2	3.81	6.714e-05	0.01
LILRA6	NM_024318.2	3.72	0.00041186	0.03
MYD88	NM_002468.3	3.46	0.00038259	0.02
PRKCD	NM_006254.3	3.29	0.001422	0.05
S100A12	NM_005621.1	-81.21	0.0002551	0.02
